# Supplementary material for: Diet and Maternal Obesity Are Associated with Increased Oxidative Stress in Newborns: A Cross-Sectional Study
Source: Nutrients. 2022 Feb 10;14(4):746. doi: 10.3390/nu14040746 (PMC8880599; doi:10.3390/nu14040746)
Supplement: Supplementary file 1 [file nutrients-14-00746-s001.zip]

Archive with 1 entries (1 files):
- nutrients-1534686-supplementary.pdf
